# Supplementary material for: Prevalences and Interrelationships of Post COVID-19 Fatigue, Sleep Disturbances, and Depression in Healthy Young and Middle-Aged Adults
Source: J Clin Med. 2024 May 9;13(10):2801. doi: 10.3390/jcm13102801 (PMC11122371; doi:10.3390/jcm13102801)
Supplement: Supplementary file 1 [file jcm-13-02801-s001.zip]

Archive with 1 entries (1 files):
- jcm-2931982-supplementary.pdf
